# Supplementary material for: Systematic Comparison of C3 and C4 Plants Based on Metabolic Network Analysis
Source: BMC Syst Biol. 2012 Dec 12;6(Suppl 2):S9. doi: 10.1186/1752-0509-6-S2-S9 (PMC3521184; doi:10.1186/1752-0509-6-S2-S9)
Supplement: Additional file 1 — The constraints in the improved models of C3 and C4 metabolic networks [file 1752-0509-6-S2-S9-S1.XLSX]

## Sheet: Constraints for C3 model
ReactionID	Pathway	Equation	EC number	Reversibility	Lower bound	Upper bound
Ex17	Sucrose exported	1 Sucrose_c = 1 Sucrose_ext	Transporter	0	0	1000
R01221_m	Photorespiration	1 Glycine_m + 1 Tetrahydrofolate + 1 NAD+ = 1 5,10-Methylenetetrahydrofolate + 1 NH3_m + 1 CO2_m + 1 NADH + 1 H+_m	2.1.2.10	1	-1000	1000
R00093_p	Glutamate metabolism; Nitrogen metabolism	1 L-Glutamine_p + 1 2-Oxoglutarate_p + 1 NADH + 1 H+_p = 2.0 L-Glutamate_p + 1 NAD+	1.4.1.14	0	0	1000
R00114_c	Glutamate metabolism; Nitrogen metabolism	1 L-Glutamine_c + 1 2-Oxoglutarate_c + 1 NADPH + 1 H+_c = 2.0 L-Glutamate_c + 1 NADP+	1.4.1.13	0	0	1000
TCX14	Citrate transporter	1 Citrate_c = 1 Citrate_x	Transporter	1	-1000	1000
R00345_c	Carbon fixation; Pyruvate metabolism; Reductive carboxylate cycle (CO2 fixation); '	1 Orthophosphate_c + 1 Oxaloacetate_c = 1 H2O_c + 1 Phosphoenolpyruvate_c + 1 CO2_c'	4.1.1.31	1	-1000	0

## Sheet: Constraints for C4 model
ReactionID	Pathway	Equation	EC number	Reversibility	Lower bound	Upper bound
R00342_m	Carbon fixation; Citrate cycle (TCA cycle); Glyoxylate and dicarboxylate metabolism; Pyruvate metabolism; Reductive carboxylate cycle (CO2 fixation);	1 (S)-Malate_m + 1 NAD+ = 1 Oxaloacetate_m + 1 NADH + 1 H+_m	1.1.1.37	1	-50	50
R00342_mb	Carbon fixation; Citrate cycle (TCA cycle); Glyoxylate and dicarboxylate metabolism; Pyruvate metabolism; Reductive carboxylate cycle (CO2 fixation);	1 (S)-Malate_mb + 1 NAD+ = 1 Oxaloacetate_mb + 1 NADH + 1 H+_mb	1.1.1.37	1	-50	50
R00351_m	Citrate cycle (TCA cycle); Glyoxylate and dicarboxylate metabolism;	1 Acetyl-CoA + 1 H2O_m + 1 Oxaloacetate_m = 1 Citrate_m + 1 CoA_m	2.3.3.1	0	0	50
R00351_mb	Citrate cycle (TCA cycle); Glyoxylate and dicarboxylate metabolism;	1 Acetyl-CoA + 1 H2O_mb + 1 Oxaloacetate_mb = 1 Citrate_mb + 1 CoA_mb	2.3.3.1	0	0	50
R00621_m	Citrate cycle (TCA cycle)	1 2-Oxoglutarate_m + 1 Thiamin diphosphate_m = 1 3-Carboxy-1-hydroxypropyl-ThPP + 1 CO2_m	1.2.4.2	0	0	50
R00621_mb	Citrate cycle (TCA cycle)	1 2-Oxoglutarate_mb + 1 Thiamin diphosphate_mb = 1 3-Carboxy-1-hydroxypropyl-ThPP + 1 CO2_mb	1.2.4.2	0	0	50
R00709_m	Citrate cycle (TCA cycle)	1 Isocitrate_m + 1 NAD+ = 1 2-Oxoglutarate_m + 1 CO2_m + 1 NADH + 1 H+_m	1.1.1.41	1	-50	50
R00709_mb	Citrate cycle (TCA cycle)	1 Isocitrate_mb + 1 NAD+ = 1 2-Oxoglutarate_mb + 1 CO2_mb + 1 NADH + 1 H+_mb	1.1.1.41	1	-50	50
R01082_m	Citrate cycle (TCA cycle); Reductive carboxylate cycle (CO2 fixation)	1 (S)-Malate_m = 1 Fumarate + 1 H2O_m	4.2.1.2	1	-50	50
R01082_mb	Citrate cycle (TCA cycle); Reductive carboxylate cycle (CO2 fixation)	1 (S)-Malate_mb = 1 Fumarate + 1 H2O_mb	4.2.1.2	1	-50	50
R01324_m	Citrate cycle (TCA cycle)	1 Citrate_m = 1 Isocitrate_m	4.2.1.3	1	-50	50
R01324_mb	Citrate cycle (TCA cycle)	1 Citrate_mb = 1 Isocitrate_mb	4.2.1.3	1	-50	50
R02570N_m	Citrate cycle (TCA cycle)	1 Succinyl-CoA + 1 Enzyme N6-(dihydrolipoyl)lysine = 1 CoA_m + 1 [Dihydrolipoyllysine-residue succinyltransferase]S-succinyldihydrolipoyllysine	2.3.1.61 2.3.1.61 THIS REACTION HAS BEEN CHANGED TO THE REACTION ABOVE	1	-50	50
R02570N_mb	Citrate cycle (TCA cycle)	1 Succinyl-CoA + 1 Enzyme N6-(dihydrolipoyl)lysine = 1 CoA_mb + 1 [Dihydrolipoyllysine-residue succinyltransferase]S-succinyldihydrolipoyllysine	2.3.1.61 2.3.1.61 THIS REACTION HAS BEEN CHANGED TO THE REACTION ABOVE	1	-50	50
R03316N_m	Citrate cycle (TCA cycle)	1 3-Carboxy-1-hydroxypropyl-ThPP + 1 Enzyme N6-(lipoyl)lysine = 1 [Dihydrolipoyllysine-residue succinyltransferase]S-succinyldihydrolipoyllysine + 1 Thiamin diphosphate_m	1.2.4.2	0	0	50
R03316N_mb	Citrate cycle (TCA cycle)	1 3-Carboxy-1-hydroxypropyl-ThPP + 1 Enzyme N6-(lipoyl)lysine = 1 [Dihydrolipoyllysine-residue succinyltransferase]S-succinyldihydrolipoyllysine + 1 Thiamin diphosphate_mb	1.2.4.2	0	0	50
R01197_m	Citrate cycle (TCA cycle); Reductive carboxylate cycle (CO2 fixation)	1 Reduced ferredoxin + 1 Succinyl-CoA + 1 CO2_m = 1 Oxidized ferredoxin + 1 2-Oxoglutarate_m + 1 CoA_m	1.2.7.3	0	0	50
R01197_mb	Citrate cycle (TCA cycle); Reductive carboxylate cycle (CO3 fixation)	1 Reduced ferredoxin + 1 Succinyl-CoA + 1 CO2_mb = 1 Oxidized ferredoxin + 1 2-Oxoglutarate_mb + 1 CoA_mb	1.2.7.3	0	0	50
R00405_m	Citrate cycle (TCA cycle)	1 ATP_m + 1 Succinate_m + 1 CoA_m = 1 ADP_m + 1 Orthophosphate_m + 1 Succinyl-CoA	6.2.1.5	1	-50	50
R00405_mb	Citrate cycle (TCA cycle)	1 ATP_mb + 1 Succinate_mb + 1 CoA_mb = 1 ADP_mb + 1 Orthophosphate_mb + 1 Succinyl-CoA	6.2.1.5	1	-50	50
R07618_m	Citrate cycle (TCA cycle)	1 Enzyme N6-(dihydrolipoyl)lysine + 1 NAD+ = 1 Enzyme N6-(lipoyl)lysine + 1 NADH + 1 H+_m	1.8.1.4	1	-50	50
R07618_mb	Citrate cycle (TCA cycle)	1 Enzyme N6-(dihydrolipoyl)lysine + 1 NAD+ = 1 Enzyme N6-(lipoyl)lysine + 1 NADH + 1 H+_mb	1.8.1.4	1	-50	50
R00408_m	Citrate cycle (TCA cycle)	1 Succinate_m + 1 FAD = 1 FADH2 + 1 Fumarate	1.3.99.1	1	-50	50
R00408_mb	Citrate cycle (TCA cycle)	1 Succinate_mb + 1 FAD = 1 FADH2 + 1 Fumarate	1.3.99.1	1	-50	50
TMB11	CO2 transport	1 CO2_c = 1 CO2_cb	Transport	1	-5	5
TCM1	Pyruvate transporter	1 Pyruvate_c = 1 Pyruvate_m	Transport	1	-1000	1000
TCM1_b	Pyruvate transporter	1 Pyruvate_cb = 1 Pyruvate_mb	Transport	1	-1000	1000
Ex12_b	Sucrose exported	1 Sucrose_cb = 1 Sucrose_ext	Transport	0	0	1000
FA	FA biomass drain	1 Hexadecanoic acid_acc = 1 Hexadecanoic acid_biomass	Transport	1	0	1000
FA_b	FA biomass drain	1 Hexadecanoic acid_accb = 1 Hexadecanoic acid_biomass_b	Transport	0	0	1000
St01	Total Starch biomass accumulated in both cells	1 Starch_leaf = 1 Starch_accL	NaN	0	0	1000

## Sheet: Constraints for NADP-ME
ReactionID	Pathway	Equation	EC number	Reversibility	Lower bound	Upper bound
TMB09	Aspartate transport	1 L-Aspartate_c = 1 L-Aspartate_cb	Transport	1	0	0
TMB10	Alanine transport	1 L-Alanine_c = 1 L-Alanine_cb	Transport	1	0	0
TCM1_b	Pyruvate transporter	1 Pyruvate_cb = 1 Pyruvate_mb	Transport	1	-1000	1000
TCP2_b	CO2 fixation	1 CO2_cb = 1 CO2_pb	Transport	1	-1000	1000
R00214_mb	Carbon fixation; Pyruvate metabolism;	1 (S)-Malate_mb + 1 NAD+ = 1 Pyruvate_mb + 1 CO2_mb + 1 NADH	1.1.1.40 1.1.1.39	0	0	0
R00258_c	Alanine and aspartate metabolism; Carbon fixation; Glutamate metabolism;	1 L-Alanine_c + 1 2-Oxoglutarate_c = 1 Pyruvate_c + 1 L-Glutamate_c	2.6.1.2	1	-1000	1000
R00258_cb	Alanine and aspartate metabolism; Carbon fixation; Glutamate metabolism;	1 L-Alanine_cb + 1 2-Oxoglutarate_cb = 1 Pyruvate_cb + 1 L-Glutamate_cb	2.6.1.2	1	-1000	1000
R00355_c	Alanine and aspartate metabolism; Carbon fixation; Glutamate metabolism;	1 L-Aspartate_c + 1 2-Oxoglutarate_c = 1 Oxaloacetate_c + 1 L-Glutamate_c	2.6.1.1	1	-1000	1000
TCM17_b	CO2 transporter	1 CO2_cb = 1 CO2_mb	Transport	1	-1000	1000
TCM5_b	Aspartate transporter	1 L-Aspartate_cb = 1 L-Aspartate_mb	Transport	1	-1000	1000
R00342_mb	Carbon fixation; Citrate cycle (TCA cycle); Glyoxylate and dicarboxylate metabolism; Pyruvate metabolism; Reductive carboxylate cycle (CO2 fixation);	1 (S)-Malate_mb + 1 NAD+ = 1 Oxaloacetate_mb + 1 NADH + 1 H+_mb	1.1.1.37	1	-1000	1000
R00355_mb	Alanine and aspartate metabolism; Carbon fixation; Glutamate metabolism;	1 L-Aspartate_mb + 1 2-Oxoglutarate_mb = 1 Oxaloacetate_mb + 1 L-Glutamate_mb	2.6.1.1	1	-1000	1000
TCM2_b	Malate transporter/Dicarboxylate translocator	1 (S)-Malate_cb = 1 (S)-Malate_mb	Transport	1	-1000	1000
R00341_cb	Carbon fixation; Citrate cycle (TCA cycle); Pyruvate metabolism	1 ATP_cb + 1 Oxaloacetate_cb = 1 ADP_cb + 1 Phosphoenolpyruvate_cb + 1 CO2_cb	4.1.1.49	0	0	0
R00355_cb	Alanine and aspartate metabolism; Carbon fixation; Glutamate metabolism;	1 L-Aspartate_cb + 1 2-Oxoglutarate_cb = 1 Oxaloacetate_cb + 1 L-Glutamate_cb	2.6.1.1	1	-1000	1000
TMB13	PEP transport	1 Phosphoenolpyruvate_c = 1 Phosphoenolpyruvate_cb	Transport	1	0	0
TCP3	Pyruvate transporter	1 Pyruvate_c = 1 Pyruvate_p	Transport	1	-1000	1000
TCP4	phosphoenolpyruvate transporter	1 Phosphoenolpyruvate_c = 1 Phosphoenolpyruvate_p	Transport	1	-1000	1000
R00206_p	Carbon fixation; Pyruvate metabolism	1 ATP_p + 1 Pyruvate_p + 1 Orthophosphate_p = 1 AMP_p + 1 Phosphoenolpyruvate_p + 1 Pyrophosphate_p	2.7.9.1	0	0	1000
R00345_c	Carbon fixation; Pyruvate metabolism; Reductive carboxylate cycle (CO2 fixation);	1 Orthophosphate_c + 1 Oxaloacetate_c = 1 H2O_c + 1 Phosphoenolpyruvate_c + 1 CO2_c	4.1.1.31	1	-1000	0
TMB02	Pyruvate transport	1 Pyruvate_c = 1 Pyruvate_cb	Transport	1	-1000	1000
TCP3_b	Pyruvate transporter	1 Pyruvate_cb = 1 Pyruvate_pb	Transport	1	-1000	1000
TCP11_b	Malate transporter	1 (S)-Malate_cb = 1 (S)-Malate_pb	Transport	1	-1000	1000
R00216_pb	Carbon fixation; Pyruvate metabolism;	1 (S)-Malate_pb + 1 NADP+ = 1 Pyruvate_pb + 1 CO2_pb + 1 NADPH	1.1.1.40	0	0	1000
TMB01	Malate transport	1 (S)-Malate_c = 1 (S)-Malate_cb	Transport	1	-1000	1000
TCP11	Malate transporter	1 (S)-Malate_c = 1 (S)-Malate_p	Transport	1	-1000	1000
TCP12	Oxaloacetate transporter	1 Oxaloacetate_c = 1 Oxaloacetate_p	Transport	1	-1000	1000
R00343_p	Carbon fixation; Pyruvate metabolism	1 (S)-Malate_p + 1 NADP+ = 1 Oxaloacetate_p + 1 NADPH + 1 H+_p	1.1.1.82	1	-1000	1000

## Sheet: Constraints for NAD-ME
ReactionID	Pathway	Equation	EC number	Reversibility	Lower bound	Upper bound
TCP3	Pyruvate transporter	1 Pyruvate_c = 1 Pyruvate_p	Transport	1	-1000	1000
TCP4	phosphoenolpyruvate transporter	1 Phosphoenolpyruvate_c = 1 Phosphoenolpyruvate_p	Transport	1	-1000	1000
R00206_p	Carbon fixation; Pyruvate metabolism	1 ATP_p + 1 Pyruvate_p + 1 Orthophosphate_p = 1 AMP_p + 1 Phosphoenolpyruvate_p + 1 Pyrophosphate_p	2.7.9.1	0	0	1000
R00345_c	Carbon fixation; Pyruvate metabolism; Reductive carboxylate cycle (CO2 fixation);	1 Orthophosphate_c + 1 Oxaloacetate_c = 1 H2O_c + 1 Phosphoenolpyruvate_c + 1 CO2_c	4.1.1.31	1	-1000	0
TMB09	Aspartate transport	1 L-Aspartate_c = 1 L-Aspartate_cb	Transport	1	-1000	1000
TMB10	Alanine transport	1 L-Alanine_c = 1 L-Alanine_cb	Transport	1	-1000	1000
TCM1_b	Pyruvate transporter	1 Pyruvate_cb = 1 Pyruvate_mb	Transport	1	-1000	1000
TCP2_b	CO2 fixation	1 CO2_cb = 1 CO2_pb	Transport	1	-1000	1000
R00214_mb	Carbon fixation; Pyruvate metabolism;	1 (S)-Malate_mb + 1 NAD+ = 1 Pyruvate_mb + 1 CO2_mb + 1 NADH	1.1.1.40 1.1.1.39	0	0	1000
R00258_c	Alanine and aspartate metabolism; Carbon fixation; Glutamate metabolism;	1 L-Alanine_c + 1 2-Oxoglutarate_c = 1 Pyruvate_c + 1 L-Glutamate_c	2.6.1.2	1	-1000	1000
R00258_cb	Alanine and aspartate metabolism; Carbon fixation; Glutamate metabolism;	1 L-Alanine_cb + 1 2-Oxoglutarate_cb = 1 Pyruvate_cb + 1 L-Glutamate_cb	2.6.1.2	1	-1000	1000
R00355_c	Alanine and aspartate metabolism; Carbon fixation; Glutamate metabolism;	1 L-Aspartate_c + 1 2-Oxoglutarate_c = 1 Oxaloacetate_c + 1 L-Glutamate_c	2.6.1.1	1	-1000	1000
TCM17_b	CO2 transporter	1 CO2_cb = 1 CO2_mb	Transport	1	-1000	1000
TCM5_b	Aspartate transporter	1 L-Aspartate_cb = 1 L-Aspartate_mb	Transport	1	-1000	1000
R00342_mb	Carbon fixation; Citrate cycle (TCA cycle); Glyoxylate and dicarboxylate metabolism; Pyruvate metabolism; Reductive carboxylate cycle (CO2 fixation);	1 (S)-Malate_mb + 1 NAD+ = 1 Oxaloacetate_mb + 1 NADH + 1 H+_mb	1.1.1.37	1	-1000	1000
R00355_mb	Alanine and aspartate metabolism; Carbon fixation; Glutamate metabolism;	1 L-Aspartate_mb + 1 2-Oxoglutarate_mb = 1 Oxaloacetate_mb + 1 L-Glutamate_mb	2.6.1.1	1	-1000	1000
TMB02	Pyruvate transport	1 Pyruvate_c = 1 Pyruvate_cb	Transport	1	-1000	1000
TCP3_b	Pyruvate transporter	1 Pyruvate_cb = 1 Pyruvate_pb	Transport	1	-1000	1000
TCP11_b	Malate transporter	1 (S)-Malate_cb = 1 (S)-Malate_pb	Transport	1	-1000	1000
R00216_pb	Carbon fixation; Pyruvate metabolism;	1 (S)-Malate_pb + 1 NADP+ = 1 Pyruvate_pb + 1 CO2_pb + 1 NADPH	1.1.1.40	0	0	0
TMB01	Malate transport	1 (S)-Malate_c = 1 (S)-Malate_cb	Transport	1	-1000	1000
TCP11	Malate transporter	1 (S)-Malate_c = 1 (S)-Malate_p	Transport	1	-1000	1000
TCP12	Oxaloacetate transporter	1 Oxaloacetate_c = 1 Oxaloacetate_p	Transport	1	-1000	1000
R00343_p	Carbon fixation; Pyruvate metabolism	1 (S)-Malate_p + 1 NADP+ = 1 Oxaloacetate_p + 1 NADPH + 1 H+_p	1.1.1.82	1	0	0
TCM2_b	Malate transporter/Dicarboxylate translocator	1 (S)-Malate_cb = 1 (S)-Malate_mb	Transport	1	-1000	1000
R00341_cb	Carbon fixation; Citrate cycle (TCA cycle); Pyruvate metabolism	1 ATP_cb + 1 Oxaloacetate_cb = 1 ADP_cb + 1 Phosphoenolpyruvate_cb + 1 CO2_cb	4.1.1.49	0	0	0
R00355_cb	Alanine and aspartate metabolism; Carbon fixation; Glutamate metabolism;	1 L-Aspartate_cb + 1 2-Oxoglutarate_cb = 1 Oxaloacetate_cb + 1 L-Glutamate_cb	2.6.1.1	1	-1000	1000
TMB13	PEP transport	1 Phosphoenolpyruvate_c = 1 Phosphoenolpyruvate_cb	Transport	1	0	0

## Sheet: Constraints for PCK
ReactionID	Pathway	Equation	EC number	Reversibility	Lower bound	Upper bound
TCP3	Pyruvate transporter	1 Pyruvate_c = 1 Pyruvate_p	Transport	1	-1000	1000
TCP4	phosphoenolpyruvate transporter	1 Phosphoenolpyruvate_c = 1 Phosphoenolpyruvate_p	Transport	1	-1000	1000
R00206_p	Carbon fixation; Pyruvate metabolism	1 ATP_p + 1 Pyruvate_p + 1 Orthophosphate_p = 1 AMP_p + 1 Phosphoenolpyruvate_p + 1 Pyrophosphate_p	2.7.9.1	0	0	1000
R00345_c	Carbon fixation; Pyruvate metabolism; Reductive carboxylate cycle (CO2 fixation);	1 Orthophosphate_c + 1 Oxaloacetate_c = 1 H2O_c + 1 Phosphoenolpyruvate_c + 1 CO2_c	4.1.1.31	1	-1000	0
TMB01	Malate transport	1 (S)-Malate_c = 1 (S)-Malate_cb	Transport	1	-1000	1000
TCP11	Malate transporter	1 (S)-Malate_c = 1 (S)-Malate_p	Transport	1	-1000	1000
TCP12	Oxaloacetate transporter	1 Oxaloacetate_c = 1 Oxaloacetate_p	Transport	1	-1000	1000
R00343_p	Carbon fixation; Pyruvate metabolism	1 (S)-Malate_p + 1 NADP+ = 1 Oxaloacetate_p + 1 NADPH + 1 H+_p	1.1.1.82	1	-1000	1000
TMB09	Aspartate transport	1 L-Aspartate_c = 1 L-Aspartate_cb	Transport	1	-1000	1000
TMB10	Alanine transport	1 L-Alanine_c = 1 L-Alanine_cb	Transport	1	-1000	1000
TCM1_b	Pyruvate transporter	1 Pyruvate_cb = 1 Pyruvate_mb	Transport	1	-1000	1000
TCP2_b	CO2 fixation	1 CO2_cb = 1 CO2_pb	Transport	1	-1000	1000
R00214_mb	Carbon fixation; Pyruvate metabolism;	1 (S)-Malate_mb + 1 NAD+ = 1 Pyruvate_mb + 1 CO2_mb + 1 NADH	1.1.1.40 1.1.1.39	0	0	1000
R00258_c	Alanine and aspartate metabolism; Carbon fixation; Glutamate metabolism;	1 L-Alanine_c + 1 2-Oxoglutarate_c = 1 Pyruvate_c + 1 L-Glutamate_c	2.6.1.2	1	-1000	1000
R00258_cb	Alanine and aspartate metabolism; Carbon fixation; Glutamate metabolism;	1 L-Alanine_cb + 1 2-Oxoglutarate_cb = 1 Pyruvate_cb + 1 L-Glutamate_cb	2.6.1.2	1	-1000	1000
R00355_c	Alanine and aspartate metabolism; Carbon fixation; Glutamate metabolism;	1 L-Aspartate_c + 1 2-Oxoglutarate_c = 1 Oxaloacetate_c + 1 L-Glutamate_c	2.6.1.1	1	-1000	1000
TCM17_b	CO2 transporter	1 CO2_cb = 1 CO2_mb	Transport	1	-1000	1000
TCM2_b	Malate transporter/Dicarboxylate translocator	1 (S)-Malate_cb = 1 (S)-Malate_mb	Transport	1	-1000	1000
R00341_cb	Carbon fixation; Citrate cycle (TCA cycle); Pyruvate metabolism	1 ATP_cb + 1 Oxaloacetate_cb = 1 ADP_cb + 1 Phosphoenolpyruvate_cb + 1 CO2_cb	4.1.1.49	0	0	1000
R00355_cb	Alanine and aspartate metabolism; Carbon fixation; Glutamate metabolism;	1 L-Aspartate_cb + 1 2-Oxoglutarate_cb = 1 Oxaloacetate_cb + 1 L-Glutamate_cb	2.6.1.1	1	-1000	1000
TMB13	PEP transport	1 Phosphoenolpyruvate_c = 1 Phosphoenolpyruvate_cb	Transport	1	-1000	1000
TMB02	Pyruvate transport	1 Pyruvate_c = 1 Pyruvate_cb	Transport	1	-1000	1000
TCP3_b	Pyruvate transporter	1 Pyruvate_cb = 1 Pyruvate_pb	Transport	1	-1000	1000
TCP11_b	Malate transporter	1 (S)-Malate_cb = 1 (S)-Malate_pb	Transport	1	-1000	1000
R00216_pb	Carbon fixation; Pyruvate metabolism;	1 (S)-Malate_pb + 1 NADP+ = 1 Pyruvate_pb + 1 CO2_pb + 1 NADPH	1.1.1.40	0	0	0
TCM5_b	Aspartate transporter	1 L-Aspartate_cb = 1 L-Aspartate_mb	Transport	1	-1000	1000
R00342_mb	Carbon fixation; Citrate cycle (TCA cycle); Glyoxylate and dicarboxylate metabolism; Pyruvate metabolism; Reductive carboxylate cycle (CO2 fixation);	1 (S)-Malate_mb + 1 NAD+ = 1 Oxaloacetate_mb + 1 NADH + 1 H+_mb	1.1.1.37	1	-1000	1000
R00355_mb	Alanine and aspartate metabolism; Carbon fixation; Glutamate metabolism;	1 L-Aspartate_mb + 1 2-Oxoglutarate_mb = 1 Oxaloacetate_mb + 1 L-Glutamate_mb	2.6.1.1	1	-1000	1000

## Sheet: Constraints for three subtypes
ReactionID	Pathway	Equation	EC number	Reversibility	Lower bound	Upper bound
TCP3	Pyruvate transporter	1 Pyruvate_c = 1 Pyruvate_p	Transport	1	-1000	1000
TCP4	phosphoenolpyruvate transporter	1 Phosphoenolpyruvate_c = 1 Phosphoenolpyruvate_p	Transport	1	-1000	1000
R00206_p	Carbon fixation; Pyruvate metabolism	1 ATP_p + 1 Pyruvate_p + 1 Orthophosphate_p = 1 AMP_p + 1 Phosphoenolpyruvate_p + 1 Pyrophosphate_p	2.7.9.1	0	0	1000
R00345_c	Carbon fixation; Pyruvate metabolism; Reductive carboxylate cycle (CO2 fixation);	1 Orthophosphate_c + 1 Oxaloacetate_c = 1 H2O_c + 1 Phosphoenolpyruvate_c + 1 CO2_c	4.1.1.31	1	-1000	0
TMB01	Malate transport	1 (S)-Malate_c = 1 (S)-Malate_cb	Transport	1	-1000	1000
TCP11	Malate transporter	1 (S)-Malate_c = 1 (S)-Malate_p	Transport	1	-1000	1000
TCP12	Oxaloacetate transporter	1 Oxaloacetate_c = 1 Oxaloacetate_p	Transport	1	-1000	1000
R00343_p	Carbon fixation; Pyruvate metabolism	1 (S)-Malate_p + 1 NADP+ = 1 Oxaloacetate_p + 1 NADPH + 1 H+_p	1.1.1.82	1	-1000	1000
TMB09	Aspartate transport	1 L-Aspartate_c = 1 L-Aspartate_cb	Transport	1	-1000	1000
TMB10	Alanine transport	1 L-Alanine_c = 1 L-Alanine_cb	Transport	1	-1000	1000
TCM1_b	Pyruvate transporter	1 Pyruvate_cb = 1 Pyruvate_mb	Transport	1	-1000	1000
TCP2_b	CO2 fixation	1 CO2_cb = 1 CO2_pb	Transport	1	-1000	1000
R00214_mb	Carbon fixation; Pyruvate metabolism;	1 (S)-Malate_mb + 1 NAD+ = 1 Pyruvate_mb + 1 CO2_mb + 1 NADH	1.1.1.40 1.1.1.39	0	0	1000
R00258_c	Alanine and aspartate metabolism; Carbon fixation; Glutamate metabolism;	1 L-Alanine_c + 1 2-Oxoglutarate_c = 1 Pyruvate_c + 1 L-Glutamate_c	2.6.1.2	1	-1000	1000
R00258_cb	Alanine and aspartate metabolism; Carbon fixation; Glutamate metabolism;	1 L-Alanine_cb + 1 2-Oxoglutarate_cb = 1 Pyruvate_cb + 1 L-Glutamate_cb	2.6.1.2	1	-1000	1000
R00355_c	Alanine and aspartate metabolism; Carbon fixation; Glutamate metabolism;	1 L-Aspartate_c + 1 2-Oxoglutarate_c = 1 Oxaloacetate_c + 1 L-Glutamate_c	2.6.1.1	1	-1000	1000
TCM17_b	CO2 transporter	1 CO2_cb = 1 CO2_mb	Transport	1	-1000	1000
TCM2_b	Malate transporter/Dicarboxylate translocator	1 (S)-Malate_cb = 1 (S)-Malate_mb	Transport	1	-1000	1000
R00341_cb	Carbon fixation; Citrate cycle (TCA cycle); Pyruvate metabolism	1 ATP_cb + 1 Oxaloacetate_cb = 1 ADP_cb + 1 Phosphoenolpyruvate_cb + 1 CO2_cb	4.1.1.49	0	0	1000
R00355_cb	Alanine and aspartate metabolism; Carbon fixation; Glutamate metabolism;	1 L-Aspartate_cb + 1 2-Oxoglutarate_cb = 1 Oxaloacetate_cb + 1 L-Glutamate_cb	2.6.1.1	1	-1000	1000
TMB13	PEP transport	1 Phosphoenolpyruvate_c = 1 Phosphoenolpyruvate_cb	Transport	1	-1000	1000
TMB02	Pyruvate transport	1 Pyruvate_c = 1 Pyruvate_cb	Transport	1	-1000	1000
TCP3_b	Pyruvate transporter	1 Pyruvate_cb = 1 Pyruvate_pb	Transport	1	-1000	1000
TCP11_b	Malate transporter	1 (S)-Malate_cb = 1 (S)-Malate_pb	Transport	1	-1000	1000
R00216_pb	Carbon fixation; Pyruvate metabolism;	1 (S)-Malate_pb + 1 NADP+ = 1 Pyruvate_pb + 1 CO2_pb + 1 NADPH	1.1.1.40	0	0	1000
TCM5_b	Aspartate transporter	1 L-Aspartate_cb = 1 L-Aspartate_mb	Transport	1	-1000	1000
R00342_mb	Carbon fixation; Citrate cycle (TCA cycle); Glyoxylate and dicarboxylate metabolism; Pyruvate metabolism; Reductive carboxylate cycle (CO2 fixation);	1 (S)-Malate_mb + 1 NAD+ = 1 Oxaloacetate_mb + 1 NADH + 1 H+_mb	1.1.1.37	1	-1000	1000
R00355_mb	Alanine and aspartate metabolism; Carbon fixation; Glutamate metabolism;	1 L-Aspartate_mb + 1 2-Oxoglutarate_mb = 1 Oxaloacetate_mb + 1 L-Glutamate_mb	2.6.1.1	1	-1000	1000
